# Supplementary material for: Fabrication of Metallic Superhydrophobic Surfaces with Tunable Condensate Self-Removal Capability and Excellent Anti-Frosting Performance
Source: Nanomaterials (Basel). 2022 Oct 18;12(20):3655. doi: 10.3390/nano12203655 (PMC9611512; doi:10.3390/nano12203655)
Supplement: Supplementary file 1 [file nanomaterials-12-03655-s001.zip]

Archive with 7 entries (7 files):
- nanomaterials-1930985-Supplementary materials.pdf
- Video S1.mp4
- Video S2.mp4
- Video S3.mp4
- Video S4.mp4
- Video S5.mp4
- Video S6.mp4
